# Supplementary material for: BRAF Mutations in Myeloid Neoplasms: Prevalence, Co-Mutation Landscape, and Clinical Outcomes—A Comprehensive Review
Source: Biomedicines. 2026 Mar 15;14(3):672. doi: 10.3390/biomedicines14030672 (PMC13024105; doi:10.3390/biomedicines14030672)
Supplement: Supplementary file 1 [file biomedicines-14-00672-s001.zip]

Archive with 1 entries (1 files):
- biomedicines-4072415-supplementary.pdf
